# Supplementary material for: Compliant rolling-contact architected materials for shape reconfigurability
Source: Nat Commun. 2018 Nov 2;9:4594. doi: 10.1038/s41467-018-07073-5 (PMC6214902; doi:10.1038/s41467-018-07073-5)
Supplement: Supplementary file 6 — Supplementary Software 1 [file 41467_2018_7073_MOESM6_ESM.zip]

Archive with 3 entries (3 files):
- MATLAB TOOL/CRAMtool.fig
- MATLAB TOOL/CRAMtool.m
- MATLAB TOOL/images.mat
